# Supplementary material for: Novel compound heterozygous mutations in CNGA1in a Chinese family affected with autosomal recessive retinitis pigmentosa by targeted sequencing
Source: BMC Ophthalmol. 2016 Jul 8;16:101. doi: 10.1186/s12886-016-0281-6 (PMC4938971; doi:10.1186/s12886-016-0281-6)
Supplement: Additional file 1: — Gene symbol list that include in the Hereditary Ophthalmological Disease GenePanel. (XLSX 12 kb) [file 12886_2016_281_MOESM1_ESM.xlsx]

## Sheet: 371 genes
ABCA3
ABCA4
ABCB6
ABCC6
ACE
ADAM9
ADAMTS18
AGK
AHI1
AIPL1
ALDH3A2
ALMS1
ALOX12B
ALOXE3
ALX1
APOA1
APOE
ARID1A
ARL2BP
ARL6
ARMS2
ATXN1
ATXN7
BAP1
BBS1
BBS10
BBS12
BBS2
BBS4
BBS5
BBS7
BCL10
BCOR
BEST1
BFSP1
BFSP2
BHLHB4
BMP4
BRCA2
C1QTNF5
C2
C2orf71
C2orf86
C8orf37
CA11
CA4
CABP4
CACNA1A
CACNA1F
CACNA2D4
CASK
CASR
CC2D2A
CCDC28B
CDH23
CDH3
CDHR1
CDKN2A
CDKN2B
CEP290
CERKL
CFB
CFH
CFHR1
CFHR3
CHM
CHMP4B
CHRDL1
CHST6
CHX10
CLN3
CLRN1
CNGA1
CNGA3
CNGB1
CNGB3
CNNM4
COH1
COL11A1
COL2A1
Col4A3
Col7A1
Col8A1
Col8A2
COL9A1
CRB1
CRX
CRYA2
CRYAA
CRYBA1
CRYBB1
CRYBB2
CRYBB3
CRYGC
CRYGD
CST3
CTDP1
CTNS
CX3CR1
CYP1B1
CYP4V2
DCDC1
DCN
DFNB31
DHDDS
DHX38
DMD
DR1
EFEMP1
ELOVL4
ELP4
EMC1
ENPP1
EPHA2
ERCC6
EYA1
EYS
FAM126A
FAM161A
FANCA
FBLN5
FGFR1
FGFR2
FGFR3
FLVCR1
FOXC1
FOXL2
FRMD7
FSCN1
FSCN2
FTL
FYCO1
FZD4
GCNT2
GDF3
GDF6
GFER
GGCX
GJA1
GJA3
GJA8
GJB1
GJB2
GLA
GLI2
GNAT1
GNAT2
GNPTG
GPR125
GPR143
GPR179
GRK1
GRM6
GRP78
GSN
GUCA1A
GUCA1B
GUCY2D
HARS
HCCS
HF1
HGSNAT
HMCN1
HMX1
HPS1
HPS3
HSF4
HTRA1
IDH3B
IFT140
IFT172
IGFBP7
IMPDH1
IMPG1
IMPG2
INPP5E
INVS
IQCB1
JAG1
JAM3
KCNJ13
KCNV2
KIAA1549
KIF21A
KIZ
KLHL7
KRT12
KRT16
KRT17
KRT3
KRT6A
KRT6B
LCA5
LCAT
LIM2
LOXHD1
LRAT
LRP2
LRP5
LRP6
M1S1
MAF
MAK
MAN2B1
MBTPS2
MCOLN1
MERTK
MFRP
MIP
MITF
MKKS
MKS1
MMP1
MMP9
MTTP
MVK
MYO7A
MYOC
NDP
NEK2
NEUROD1
NF2
NHS
NINL
NPHP1
NPHP3
NPHP4
NPHP5
NR2E3
NR4A3
NRL
NUB1
NYX
OAT
OCA2
OCRL
OFD1
OPA1
OPA3
OPN1LW
OPN1MW
OPN1SW
OPTN
OTX2
PANK2
PAX2
PAX6
PCDH15
PDE6A
PDE6B
PDE6C
PDE6G
PDE6H
PDZD7
PEX1
PEX7
PGK1
PHYH
PIKFYVE
PIP5K3
PITPNM3
PITX2
PITX3
PJVK
PLA2G5
PLA2G6
PLEKHA1
POMT1
PON1
POU3F4
PQBP1
PRCD
PROM1
PRPF3
PRPF31
PRPF6
PRPF8
PRPH2
PTHB1
PXMP3
RAB27A
RAB3GAP1
RAB3GAP2
RAB7A
RAX
RAXL1
RB1
RBBP8
RBP3
RBP4
RD3
RDH12
RDH5
RECQL4
RGR
RGS9
RGS9BP
RHO
RIMS1
RLBP1
ROM1
RP1
RP1L1
RP2
RP9
RPE65
RPGR
RPGRIP1
RPGRIP1L
RS1
SAG
SALL4
SAT1
SDCCAG8
SEMA4A
SHH
SIL1
SIX3
SIX6
SLC16A2
SLC19A2
SLC24A1
SLC33A1
SLC45A1
SLC4A11
SLC7A14
SMOC1
SNRNP200
SOD2
SOX2
SPATA7
STRA6
TACSTD2
TAT
TCF4
TDRD7
TEAD1
TFAP2A
TGM1
TIMM8A
TIMP3
TLR4
TMEM126A
TMEM216
TMEM237
TMEM67
TOPORS
TP63
TREX1
TRIM32
TRPM1
TSPAN12
TTC8
TUBB3
TUBGCP6
TULP1
TYR
TYRP1
UBIAD1
UNC119
USH1C
USH1G
USH2A
VCAN
VEGF
VLDLR
VSX1
WDR19
WFS1
ZNF408
ZNF513
