# Supplementary material for: Novel compound heterozygous mutations in CNGA1in a Chinese family affected with autosomal recessive retinitis pigmentosa by targeted sequencing
Source: BMC Ophthalmol. 2016 Jul 8;16:101. doi: 10.1186/s12886-016-0281-6 (PMC4938971; doi:10.1186/s12886-016-0281-6)
Supplement: Additional file 2: — The status of nine mutations in eight family members which are ruled out from pathogenic mutations. (XLSX 8 kb) [file 12886_2016_281_MOESM2_ESM.xlsx]

## Sheet: Sheet1
	Disease status	HMCN1:c.508G>A	USH2A:c.11549-5T>-	COL4A3:c.4700T>G	ATXN1:c.1069G>A	TLR4:c.1300G>A	INPP5E:c.1897C>G	KRT6B:c.1360G>A	KRT3:c.1189-5T>C	TCF4:c.1793-5G>A
II.3	affected	G/A	A/-	T/G	C/T	G/A	G/C	C/T	A/G	T/C
II.1	affected	G/A	A	T/G	C	G	G/C	C	A	T/C
II.4	normal	G	A/-	T/G	C/T	G/A	G/C	C/T	A/G	C
III.1	normal	G	A	T	C	G	G/C	C	A	T/C
III.2	normal	G/A	A/-	T/G	C	G/A	G/C	C	A	C
II.2	normal	G	A	T	C	G	G	C	A	C
III.3	normal	G	A	T	C	G	G	C	A	C
IV.1	normal	G/A	A	T	C	G	G	C	A	C
